# Supplementary material for: Combinatorial Virtual Screening Revealed a Novel Scaffold for TNKS Inhibition to Combat Colorectal Cancer
Source: Biomedicines. 2022 Jan 10;10(1):143. doi: 10.3390/biomedicines10010143 (PMC8773749; doi:10.3390/biomedicines10010143)
Supplement: Supplementary file 1 [file biomedicines-10-00143-s001.zip]

Archive with 1 entries (1 files):
- biomedicines-1512958-supplementary.pdf
